# Supplementary material for: Exome-Wide Search for Genes Associated With Central Nervous System Inflammatory Demyelinating Diseases Following CHIKV Infection: The Tip of the Iceberg
Source: Front Genet. 2021 Mar 17;12:639364. doi: 10.3389/fgene.2021.639364 (PMC8010313; doi:10.3389/fgene.2021.639364)
Supplement: Supplementary Table 1 — Clinical and neurological manifestations associated with virus diagnosis and systemic prodrome interval, cerebrospinal fluid results, comorbidities, and outcomes. [file Table_1.XLSX]

## Sheet: Table S1
Patient Gender/age	Virologic Diagnosis	Systemic Features	Prodrome Length (days)	Neurological Features	CSF WCC	CSF Protein (g/L)/Oligoclonal Bands	Neurological Diagnosis	Management	Progress and Outcome	Comorbidities	Admission hospital
Case 1 (18ZC026) F/50	CHIKV IgM+ IgG+ Plasma PRNT90= 640 FAN- VDRL CSF- VB12 normal	Rash; Fever; Myalgia; Arthritis WCC: 9.4 PLT:452000	7	Progressive numbness and paresthesia involving LLE up to T8 level and RLE up to S1 level. LE hyperreflexia. Preserved power. Superficial abdominal and plantar reflexes absent on the L, normal response on the R. GCS 1;5 Normal CSF; Intramedullary signal abnormality with GAD enhancement at T4-5 level.	4	33 / OCB-	Myelitis	Hydroxychloroquine (arthritis) + steroids	36 days inpatient stay. Partial amelioration of neurological symptoms with steroids, numbness on left leg persists to present date. Long term immunosuppression use for arthritis	Psoriasis – started after myelitis	Hospital Universitário Clementino Fraga Filho (HUCFF/UFRJ)
Case 2 (19ZC131) F/10	CHIKV IgM + Plasma IgM + CSF PRNT90<20 SAF atb- HSV serologic e PCR - FAN - ANCA- Enterovirus (CSF)- BOG-	Headache WCC: 15600 PLT:507000	12	Headache acutely worse; normal head CT + CSF with mononuclear pleocytosis and low glucose. Treated with vancomycin + ceftriaxone. Developed urinary incontinence; billateral lower extremity weakness and blurred vision. Repeat CSF showed increased MN cellularity and normal glucose. Treated with acyclovir. Fundoscopy showed papilledema and brain MRI showed asymmetrical signal abnormalities involving…	128	66 / OCB-	ADEM	Steroids / Ceftriaxone + Vancomycin, Acyclovir	Responded fully to steroids, episodic headache remains	No known previous comorbidities	Instituto de Puericultura e Pediatria Martagão Gesteira - IPPMG/UFRJ
Case 3 (19ZC147) F/65	IgG + IgM+ PRNT90= 640	Fever; Rash; Arthralgia	25	Quadriparesis, worse in LE and high frequency tremor affecting whole body, worse in upper extremities. MRI head was normal. CSF showed only increased protein. Patient was initially treated with IV immunoglobulin but failed to improve and developed LE hyperreflexia and bilateral plantar reflex extension, without objective sensory level. MRI spine showed signal abnormalities with contrast enhanceme…	14	69 / OCB-	Myelitis	IV steroids	No significant response while still inpatient, lost follow-up, alive	Myasthenia Gravis	Centro Médico Hospital Copa D'Or
Case 4 (19ZC160) M/16	CHIKV IgM+ PRNT90=640 EBV IgM+	ASYMPTOMATIC (SIC)	15	Paraplegia evolving with dysarthria, urinary incontinence and left arm paresis. Hyperreflexia of the right patellar reflexes, deviation oh the left labial commissure		76 / OCB-	ADEM	Methyl prednisolone IV + Pulsotherapy with Immunoglobulin	Partial neurological recovery. Grade IV strength return on the left lower limb and grade II on the right	No known previous comorbidities	Hospital Federal Cardoso Fontes
Case 5 (19ZC161) M/61	CHIKV IgM+/IgG - PRNT90=640 ZIKV IgM-/ IgG+	Myalgia; Arthralgia	30	Overall reduction in muscle tone, urinary retention, evolving in 20 days with paraplegia. Treated with methylprednisolone		97.6 / OCB-	Myelitis	Methylprednisolone IV + Pulsotherapy with Immunoglobulin	Progressive improvement, return of strength grade III in the right lower limb and grade 1 in the lower left	Benign Prostatic Hyperplasia	Hospital Federal Cardoso Fontes
Case 6 (19ZC179) M/33	CHIKV IgM + IgG + PRNT90=1280	Fever; Myalgia; Headache WBC:7010 PLT:155000 CPK: 570 Anti-HIV - HSV IgM- IgG+ PCR - LCR: CMV VZV HSV Negatives AntiNMDA negative Lyme IgGnegativo	7	Persistent fever and headache presented acutely with myoclonic jerks, altered mental status, mutism, rigidity, trismus, and possible tonic seizure. Evolved with aspiration pneumonia, requiring intubation, anti-epileptic drugs, sedation, and antibiotics. CPK was increased at presentation, possibly secondary to immobility or seizure. Urinary retention and quadriparesis with hyperreflexia, brisk dee…	169	94 / OCB-	ADEM	Methylprednisolone IV Acyclovir + antibiotics	Intubation, ICU, Responded fully to steroids. No sequelae on 1-year follow-up	No known previous comorbidities	Hospital São Lucas Copacabana

## Sheet: Planilha2
Patient	Neurological Features	Neurological Diagnosis
Case 1 (18ZC026) - JSA	Progressive numbness and paresthesia involving LLE up to T8 level and RLE up to S1 level. LE hyperreflexia. Preserved power. Superficial abdominal and plantar reflexes absent on the L, normal response on the R. GCS 1;5 Normal CSF; Intramedullary signal abnormality with GAD enhancement at T4-5 level.	Myelitis
Case 2 (19ZC131) – ABLR	Headache acutely worse; normal head CT + CSF with mononuclear pleocytosis and low glucose. Developed urinary incontinence; billateral lower extremity weakness and blurred vision. Repeat CSF showed increased MN cellularity and normal glucose. Fundoscopy showed papilledema and brain MRI showed asymmetrical signal abnormalities involving bl. cortico – subcortical regions, white matter and corpus cal…	ADEM
Case 3 (19ZC147) - ISN	Quadriparesis, worse in LE and high frequency tremor affecting whole body, worse in upper extremities. CSF showed only increased protein. Developed LE hyperreflexia and bilateral plantar reflex extension, without objective sensory level. MRI spine showed signal abnormalities with contrast enhancement.	Myelitis
Case 4 (19ZC160) – RRS	Paraplegia evolving with dysarthria, urinary incontinence and left arm paresis. Hyperreflexia of the right patellar reflexes, deviation oh the left labial commissure	ADEM
Case 5 (19ZC161) – SN	Overall reduction in muscle tone, urinary retention, evolving in 20 days with paraplegia.	Myelitis
Case 6 (19ZC179) – MRC	Persistent fever and headache presented acutely with myoclonic jerks, altered mental status, mutism, rigidity, trismus, and possible tonic seizure. Evolved with aspiration pneumonia. CPK was increased at presentation, possibly secondary to immobility or seizure. Urinary retention and quadriparesis with hyperreflexia, brisk deep abdominal reflexes with absent superficial abdominal reflexes, multid…	ADEM
