# Supplementary material for: Exome-Wide Search for Genes Associated With Central Nervous System Inflammatory Demyelinating Diseases Following CHIKV Infection: The Tip of the Iceberg
Source: Front Genet. 2021 Mar 17;12:639364. doi: 10.3389/fgene.2021.639364 (PMC8010313; doi:10.3389/fgene.2021.639364)
Supplement: Supplementary Table 2 — Pathogenic profile variants identified by whole-exome sequencing analysis. [file Table_2.XLSX]

## Sheet: Table_XX
Variant	Genomic Positon (hg38)	Gene	Mutation Effect	Nucleotide changes	Protein changes	Patient number	Patient disease	Genotype	SIFT	Polyphen	LoFtool	CADD	ClinVar	ACMG	OMIM#
rs111033287	chr11:77203118	MYO7A	missense variant	c.5080C>T	p.Arg1694Trp	19ZC131	ADEM	heterozygotus	deleterious	probably damaging	0.026	25.3	Uncertain Significance	Likely Pathogenic	601317, 600060, 276900
rs11558538	chr2:138002079	HNMT	missense variant	c.314C>T	p.Thr105Ile	18ZC026, 19ZC131, 18ZC020	myelitis, ADEM, CHIKV without IDD	heterozygotus	deleterious	possibly damaging	0.483	25	Risk Factor	Benign	600807, 616739
rs144023803	chr3:48590721	COL7A1	stop gained	c.1732C>T	p.Arg578*	19ZC179	ADEM	heterozygotus	NA	NA	0.0371	37	Pathogenic	Pathogenic	226600, 132000, 131750, 604129, 131850, 607523
rs151078549	chr14:77286814	POMT2	missense variant	c.1262G>A	p.Arg421Gln	19ZC160	ADEM	heterozygotus	deleterious	probably damaging	0.152	28.6	Likely Benign	Likely Pathogenic	613150, 613156, 613158
rs1799807	chr3:165830741	BCHE	missense variant	c.293A>G	p.Asp98Gly	19ZC131	ADEM	heterozygotus	deleterious	possibly damaging	0.416	25.5	Pathogenic	Pathogenic	617936
rs1799945	chr6:26090951	HFE	missense variant	c.187C>G	p.His63Asp	19ZC160, 18ZC020, 19ZC126	ADEM, CHIKV without IDD	heterozygotus	deleterious	probably damaging	0.406	18.61	Pathogenic	Likely Pathogenic	235200, 612635
rs201221237	chr15:45106838	DUOX2	missense variant	c.1825C>T	p.Pro609Ser	19ZC131	ADEM	heterozygotus	deleterious	probably damaging	0.135	28.7	Uncertain Significance	Likely Pathogenic	607200
rs201230446	chr16:72014641	DHODH	missense variant	c.403C>T	p.Arg135Cys	19ZC131	ADEM	heterozygotus	deleterious	probably damaging	0.178	26.5	Pathogenic	Pathogenic	263750
rs281865493	chr16:66529055	TK2	missense variant	c.388C>T	p.Arg130Trp	19ZC160	ADEM	heterozygotus	deleterious	probably damaging	0.139	31	Pathogenic	Likely Pathogenic	617069, 609560
rs288326	chr2:182838608	FRZB	missense variant	c.598C>T	p.Arg200Trp	18ZC026, 19ZC131,	myelitis, ADEM	heterozygotus	deleterious	probably damaging	0.795	24.7	Risk Factor	Benign	165720
rs373869746	chr19:11110678	LDLR	missense variant	c.1219G>A	p.Gly407Ser	19ZC131	ADEM	heterozygotus	deleterious	probably damaging	0.0737	24.7	Likely Pathogenic	Pathogenic	143890
rs5030737	chr10:52771482	MBL2	missense variant	c.154C>T	p.Arg52Cys	19ZC131	ADEM	heterozygotus	deleterious	probably damaging	0.425	24	Pathogenic	Benign	614372
rs569108	chr11:60095631	MS4A2	missense variant	c.710A>G	p.Glu237Gly	19ZC160, 19ZC084, 19ZC126	ADEM, CHIKV without IDD	heterozygotus	deleterious	possibly damaging	0.793	22.7	Risk Factor	Benign	147050
rs5743708	chr4:153705165	TLR2	missense variant	c.2258G>A	p.Arg753Gln	19ZC179	ADEM	heterozygotus	deleterious	probably damaging	0.679	32	Risk Factor	Likely Benign	607948
rs61742988	chr18:77016867	MBP	missense variant	c.541G>A	p.Gly181Ser	19ZC160	ADEM	heterozygotus	deleterious	probably damaging	0.0431	24.8	NA	uncertain_significance	126200
rs9697983	chrX:121049176	GLUD2	missense variant	c.1492T>G	p.Ser498Ala	19ZC160	ADEM	homozygotus	tolerated	benign	0.0904	9.734	Pathogenic	Benign	168600
rs111033294	chr13:20188965	GJB2	missense variant	c.617A>G	p.Asn206Ser	19ZC161	myelitis	heterozygotus	tolerated	probably damaging	0.163	24.6	Pathogenic	Pathogenic	220290
rs119472029	chr15:45109895	DUOX2	missense variant	c.1126C>T	p.Arg376Trp	19ZC147	myelitis	heterozygotus	deleterious	probably damaging	0.135	31	Pathogenic	Likely Pathogenic	607200
rs12720356	chr19:10359299	TYK2	missense variant	c.2051T>G	p.Ile684Ser	18ZC026	myelitis	heterozygotus	deleterious	probably damaging	0.209	28.3	Likely Benign	Uncertain Significance	611521
rs142146981	chr6:51748375	PKHD1	missense variant	c.9241A>G	p.Ile3081Val	18ZC026	myelitis	heterozygotus	deleterious	probably damaging	0.00772	24.2	Uncertain Significance	Likely Pathogenic	263200
rs147412276	chr9:123376950	CRB2	missense variant	c.3746G>A	p.Arg1249Gln	19ZC147	myelitis	heterozygotus	deleterious	probably damaging	0.103	28.4	Pathogenic	Uncertain Significance	616220, 219730
rs150525536	chr13:113113946	F7	missense variant	c.350G>A	p.Arg117Gln	19ZC161	myelitis	heterozygotus	deleterious	probably damaging	0.0655	25.9	NA	Likely Pathogenic	608446, 227500
rs751141	chr8:27516348	EPHX2	missense variant	c.701G>A	p.Arg234Gln	19ZC161, 18ZC020, 19ZC086	myelitis, CHIKV without IDD	heterozygotus	deleterious	probably damaging	0.949	28	Risk Factor	Benign	143890
rs761270780	chr18:79696035	CTDP1	missense variant	c.457G>T	p.Val153Leu	19ZC161	myelitis	heterozygotus	deleterious	probably damaging	0.251	27.5	NA	Uncertain Significance	604168
rs34599082	chr1:159205704	ACKR1	missense variant	c.271C>T	p.Arg91Cys	18ZC020	CHIKV without IDD	heterozygotus	tolerated	possibly_damaging	NA	20.6	Pathogenic	Likely Benign	110700, 611162
rs3135506	chr11:116791691	APOA5	missense variant	c.56C>G	p.Ser19Trp	18ZC051, 19ZC086	CHIKV without IDD	heterozygotus	deleterious	probably_damaging	0.927	23.2	Risk Factor	Likely Benign	145750, 144650
rs749812958	chr17:18132556	MYO15A	missense variant	c.4310A>G	p.Tyr1437Cys	18ZC020	CHIKV without IDD	heterozygotus	deleterious	probably_damaging	0.0478	32	Uncertain Significance	Likely Pathogenic	600316
rs1800206	chr22:46218377	PPARA	missense variant	c.484C>G	p.Leu162Val	19ZC086	CHIKV without IDD	heterozygotus	tolerated	benign	0.06	22.7	Risk Factor	Benign	170998
rs940325244	chr11:118474178	KMT2A	missense variant	c.3019G>T	p.Gly1007Cys	19ZC129	CHIKV without IDD	heterozygotus	deleterious	probably_damaging	NA	27.5	Pathogenic	Pathogenic	605130
rs747017483	chr5:150528173	NDST1	missense variant	c.883G>A	p.Val295Met	19ZC129	CHIKV without IDD	heterozygotus	deleterious	probably_damaging	0.0415	25	Uncertain Significance	Likely Pathogenic	616116
