# Supplementary material for: Exome-Wide Search for Genes Associated With Central Nervous System Inflammatory Demyelinating Diseases Following CHIKV Infection: The Tip of the Iceberg
Source: Front Genet. 2021 Mar 17;12:639364. doi: 10.3389/fgene.2021.639364 (PMC8010313; doi:10.3389/fgene.2021.639364)
Supplement: Supplementary Table 4 — Gene Ontology categories ranked for the 29 genes filtered in our analysis. [file Table_4.XLSX]

## Sheet: GO_enrich_CHIKV
ID	Description	Gene Ratio	BgRatio	pvalue	p.adjust	qvalue	Gene Name	Count
GO:0009410	response to xenobiotic stimulus	6/29	292/18670	0.000004878864542	0.005981487928	0.003625766702	BCHE/DHODH/EPHX2/F7/GJB2/HNMT	6
GO:0001101	response to acid chemical	6/29	343/18670	0.00001223377089	0.007499301555	0.00454581171	BCHE/DHODH/F7/GJB2/LDLR/TLR2	6
GO:0031667	response to nutrient levels	6/29	499/18670	0.00009956092699	0.02264747125	0.01372809711	BCHE/DHODH/F7/HFE/LDLR/PPARA	6
GO:0050954	sensory perception of mechanical stimulus	4/29	165/18670	0.0001175768018	0.02264747125	0.01372809711	GJB2/MBP/MYO15A/MYO7A	4
GO:0035265	organ growth	4/29	204/18670	0.0002653458671	0.02264747125	0.01372809711	COL7A1/CTDP1/MBL2/PPARA	4
GO:0097164	ammonium ion metabolic process	4/29	205/18670	0.0002703365156	0.02264747125	0.01372809711	APOA5/BCHE/HNMT/LDLR	4
GO:0032642	regulation of chemokine production	3/29	82/18670	0.0002747728384	0.02264747125	0.01372809711	ACKR1/MBP/TLR2	3
GO:0048545	response to steroid hormone	5/29	385/18670	0.0002869077708	0.02264747125	0.01372809711	BCHE/GJB2/HNMT/PPARA/TLR2	5
GO:0043583	ear development	4/29	219/18670	0.0003475134938	0.02264747125	0.01372809711	FRZB/GJB2/MYO15A/MYO7A	4
GO:0030100	regulation of endocytosis	4/29	281/18670	0.0008867886535	0.02973196706	0.01802246823	APOA5/HFE/MBL2/TLR2	4
GO:0042157	lipoprotein metabolic process	3/29	130/18670	0.001055852965	0.03157257892	0.01913818212	APOA5/LDLR/PPARA	3
GO:0008203	cholesterol metabolic process	3/29	150/18670	0.001593518345	0.03579546564	0.02169794689	APOA5/EPHX2/LDLR	3
GO:0042133	neurotransmitter metabolic process	3/29	153/18670	0.001686451613	0.03579546564	0.02169794689	BCHE/HNMT/TLR2	3
GO:0010721	negative regulation of cell development	4/29	344/18670	0.00186910046	0.0375588233	0.02276683202	CTDP1/FRZB/LDLR/PPARA	4
GO:0010470	regulation of gastrulation	2/29	42/18670	0.001930021099	0.0375588233	0.02276683202	CRB2/MBP	2
GO:0006953	acute-phase response	2/29	47/18670	0.002411553946	0.03996251649	0.02422386592	HFE/MBL2	2
GO:0006909	phagocytosis	4/29	369/18670	0.002412093165	0.03996251649	0.02422386592	LDLR/MBL2/MYO7A/TLR2	4
GO:0001774	microglial cell activation	2/29	48/18670	0.00251398665	0.04002789133	0.02426349384	LDLR/TLR2	2
GO:0002269	leukocyte activation involved in inflammatory response	2/29	48/18670	0.00251398665	0.04002789133	0.02426349384	LDLR/TLR2	2
GO:0022408	negative regulation of cell-cell adhesion	3/29	181/18670	0.002720301709	0.04175953969	0.02531315791	HFE/MBP/PPARA	3
GO:0007565	female pregnancy	3/29	192/18670	0.003213179692	0.04634539179	0.02809293947	DHODH/GJB2/HFE	3
GO:1901654	response to ketone	3/29	193/18670	0.003260523547	0.04648141707	0.02817539319	F7/GJB2/TLR2	3
GO:0072528	pyrimidine-containing compound biosynthetic process	2/29	56/18670	0.003405935922	0.04799629241	0.02909365712	DHODH/TK2	2
GO:0031099	regeneration	3/29	198/18670	0.003503694574	0.04854797126	0.02942806535	APOA5/F7/HFE	3
